# Supplementary material for: SrMnII 2MnIII(PO4)3
Source: Acta Crystallogr Sect E Struct Rep Online. 2013 Aug 14;69(Pt 9):i56. doi: 10.1107/S1600536813020977 (PMC3884376; doi:10.1107/S1600536813020977)
Supplement: Supplementary file 1 [file e-69-00i56-sup1.cif]

##############################################################################
#                                                                            #
# This CIF contains the data in a paper accepted for publication in          #
# Acta Crystallographica Section E. It conforms to the requirements of       #
# Notes for Authors for Acta Crystallographica Section E, and has been       #
# peer reviewed under the auspices of the IUCr Commission on Journals.       #
#                                                                            #
# Full details of the Crystallographic Information File format               #
# are given in the paper "The Crystallographic Information File (CIF):       #
# a New Standard Archive File for Crystallography" by S. R. Hall, F. H.      #
# Allen and I. D. Brown [Acta Cryst. (1991), A47, 655-685].                  #
#                                                                            #
# The current version of the core CIF dictionary is obtainable from          #
# ftp://ftp.iucr.org/pub/cif_core.dic.                                       #
#                                                                            #
# Software is freely available for graphical display of the structure(s)     #
# in this CIF. For information consult the CIF software page                 #
# http://www.iucr.org/resources/cif/software.                                #
#                                                                            #
# This file may be used for bona fide research purposes within the           #
# scientific community so long as proper attribution is given to the journal # 
# article from which it was obtained.                                        #
#                                                                            #
##############################################################################
data_I
_audit_creation_method     SHELXL-97
_journal_date_recd_electronic     2013-07-19
_journal_date_accepted     2013-07-27
_journal_name_full     'Acta Crystallographica, Section E'
_journal_year     2013
_journal_volume     69
_journal_issue      9
_journal_page_first     i56
_journal_page_last     i56
_journal_paper_category     QI
_journal_paper_doi     10.1107/S1600536813020977
_journal_coeditor_code     WM2761
_publ_contact_author_name     'Ghaleb Alhakmi'
_publ_contact_author_address
;
Laboratoire de Chimie du Solide Appliqu\'ee,
Facult\'e des Sciences, Universit\'e Mohammed V-Agdal
Avenue Ibn Battouta, BP 1014, Rabat, Maroc
;
_publ_contact_author_email     'g_alhakmi@yahoo.fr'
_publ_contact_author_fax     '212 537 77 54 40'
_publ_contact_author_phone     '212 537 77 54 40'
_publ_section_title
;
SrMn^II^~2~Mn^III^(PO~4~)~3~
;
loop_
    _publ_author_name
    _publ_author_address
    'Alhakmi, Ghaleb'
;
Laboratoire de Chimie du Solide Appliqu\'ee,
Facult\'e des Sciences, Universit\'e Mohammed V-Agdal
Avenue Ibn Battouta, BP 1014, Rabat, Morocco
;
    'Assani, Abderrazzak'
;
Laboratoire de Chimie du Solide Appliqu\'ee,
Facult\'e des Sciences, Universit\'e Mohammed V-Agdal
Avenue Ibn Battouta, BP 1014, Rabat, Morocco
;
    'Saadi, Mohamed'
;
Laboratoire de Chimie du Solide Appliqu\'ee,
Facult\'e des Sciences, Universit\'e Mohammed V-Agdal
Avenue Ibn Battouta, BP 1014, Rabat, Morocco
;
    'Follet, Claudine'
;
Laboratoire des Mat\'eriaux C\'eramiques et Proc\'ed\'es Associ\'es EA 2443,
Universit\'e de Valenciennes et du Hainaut -- Cambr\'esis Le Mont Houy,
59313 Valenciennes, France
;
    'El Ammari, Lahcen'
;
Laboratoire de Chimie du Solide Appliqu\'ee,
Facult\'e des Sciences, Universit\'e Mohammed V-Agdal
Avenue Ibn Battouta, BP 1014, Rabat, Morocco
;
_chemical_name_systematic
;
Strontium trimanganese tris(orthophosphate)
;
_chemical_name_common     ?
_chemical_formula_moiety     ?
_chemical_formula_sum     'Mn3 O12 P3 Sr'
_chemical_formula_structural     'Sr Mn3 (P O4)3'
_chemical_formula_iupac     'Sr Mn3 (P O4)3'
_chemical_formula_weight     537.35
_chemical_melting_point     ?
_symmetry_cell_setting     orthorhombic
_symmetry_space_group_name_H-M     'I m m a'
_symmetry_space_group_name_Hall     '-I 2b 2'
loop_
    _symmetry_equiv_pos_as_xyz
    'x, y, z'
    '-x, -y+1/2, z'
    'x, -y, -z'
    '-x, y+1/2, -z'
    'x+1/2, y+1/2, z+1/2'
    '-x+1/2, -y+1, z+1/2'
    'x+1/2, -y+1/2, -z+1/2'
    '-x+1/2, y+1, -z+1/2'
    '-x, -y, -z'
    'x, y-1/2, -z'
    '-x, y, z'
    'x, -y-1/2, z'
    '-x+1/2, -y+1/2, -z+1/2'
    'x+1/2, y, -z+1/2'
    '-x+1/2, y+1/2, z+1/2'
    'x+1/2, -y, z+1/2'
_cell_length_a     10.2373(10)
_cell_length_b     13.8981(15)
_cell_length_c     6.6230(6)
_cell_angle_alpha     90.00
_cell_angle_beta     90.00
_cell_angle_gamma     90.00
_cell_volume     942.31(16)
_cell_formula_units_Z     4
_cell_measurement_reflns_used     991
_cell_measurement_theta_min     2.93
_cell_measurement_theta_max     33.31
_cell_measurement_temperature     296(2)
_exptl_crystal_description     sheet
_exptl_crystal_colour     brown
_exptl_crystal_size_max     0.28
_exptl_crystal_size_mid     0.15
_exptl_crystal_size_min     0.12
_exptl_crystal_density_diffrn     3.788
_exptl_crystal_density_meas     ?
_exptl_crystal_density_method     'not measured'
_exptl_crystal_F_000     1016
_exptl_absorpt_coefficient_mu     10.137
_exptl_absorpt_correction_type     multi-scan
_exptl_absorpt_process_details     '(<i>SADABS</i>; Bruker, 2009)'
_exptl_absorpt_correction_T_min     0.1636
_exptl_absorpt_correction_T_max     0.3759
_exptl_special_details     ?
_diffrn_ambient_temperature     296(2)
_diffrn_radiation_type     MoK\a
_diffrn_radiation_wavelength     0.71073
_diffrn_radiation_source     'fine-focus sealed tube'
_diffrn_radiation_monochromator     graphite
_diffrn_measurement_device_type     'Bruker APEXII'
_diffrn_measurement_method     '\f and \w scans'
_diffrn_reflns_number     4726
_diffrn_reflns_av_R_equivalents     0.0403
_diffrn_reflns_av_sigmaI/netI     0.0332
_diffrn_reflns_theta_min     2.93
_diffrn_reflns_theta_max     33.31
_diffrn_reflns_theta_full     33.31
_diffrn_measured_fraction_theta_max     0.997
_diffrn_measured_fraction_theta_full     0.997
_diffrn_reflns_limit_h_min     -15
_diffrn_reflns_limit_h_max     15
_diffrn_reflns_limit_k_min     -21
_diffrn_reflns_limit_k_max     10
_diffrn_reflns_limit_l_min     -9
_diffrn_reflns_limit_l_max     10
_refine_special_details
;
Refinement of <i>F</i>^2^ against all reflections. The weighted <i>R</i>-factor
<i>wR</i> and goodness of fit <i>S</i> are based on <i>F</i>^2^, conventional
<i>R</i>-factors <i>R</i> are based on <i>F</i>, with <i>F</i> set to zero for
negative <i>F</i>^2^. The threshold expression of <i>F</i>^2^ >
\s(<i>F</i>^2^) is used only for calculating <i>R</i>-factors(gt) <i>etc</i>.
and is not relevant to the choice of reflections for refinement.
<i>R</i>-factors based on <i>F</i>^2^ are statistically about twice as large
as those based on <i>F</i>, and <i>R</i>- factors based on all data will be
even larger.
;
_reflns_number_total     991
_reflns_number_gt     877
_reflns_threshold_expression     I>2sigma(I)
_refine_ls_structure_factor_coef     Fsqd
_refine_ls_matrix_type     full
_refine_ls_R_factor_all     0.0326
_refine_ls_R_factor_gt     0.0249
_refine_ls_wR_factor_gt     0.0628
_refine_ls_wR_factor_ref     0.0657
_refine_ls_goodness_of_fit_ref     1.042
_refine_ls_restrained_S_all     1.042
_refine_ls_number_reflns     991
_refine_ls_number_parameters     53
_refine_ls_number_restraints     0
_refine_ls_weighting_scheme     calc
_refine_ls_weighting_details
                 'calc w=1/[\s^2^(Fo^2^)+(0.0389P)^2^] where P=(Fo^2^+2Fc^2^)/3'
_atom_sites_solution_primary     direct
_atom_sites_solution_secondary     difmap
_refine_ls_shift/su_max     0.000
_refine_ls_shift/su_mean     0.000
_refine_diff_density_max     0.828
_refine_diff_density_min     -0.915
_refine_ls_extinction_method     none
_refine_ls_extinction_coef     ?
loop_
    _atom_type_symbol
    _atom_type_description
    _atom_type_scat_dispersion_real
    _atom_type_scat_dispersion_imag
    _atom_type_scat_source
    'O' 'O' 0.0106 0.0060
                         'International Tables Vol C Tables 4.2.6.8 and 6.1.1.4'
    'P' 'P' 0.1023 0.0942
                         'International Tables Vol C Tables 4.2.6.8 and 6.1.1.4'
    'Mn' 'Mn' 0.3368 0.7283
                         'International Tables Vol C Tables 4.2.6.8 and 6.1.1.4'
    'Sr' 'Sr' -1.5307 3.2498
                         'International Tables Vol C Tables 4.2.6.8 and 6.1.1.4'
_computing_data_collection     'APEX2 (Bruker, 2009)'
_computing_cell_refinement     'SAINT (Bruker, 2009)'
_computing_data_reduction     'SAINT (Bruker, 2009)'
_computing_structure_solution     'SHELXS97 (Sheldrick, 2008)'
_computing_structure_refinement     'SHELXL97 (Sheldrick, 2008)'
_computing_molecular_graphics
          'ORTEP-3 for Windows (Farrugia, 2012) and DIAMOND (Brandenburg, 2006)'
_computing_publication_material     'publCIF (Westrip, 2010)'
loop_
    _atom_site_type_symbol
    _atom_site_label
    _atom_site_fract_x
    _atom_site_fract_y
    _atom_site_fract_z
    _atom_site_U_iso_or_equiv
    _atom_site_adp_type
    _atom_site_calc_flag
    _atom_site_refinement_flags
    _atom_site_occupancy
    _atom_site_symmetry_multiplicity
    _atom_site_disorder_assembly
    _atom_site_disorder_group
    Sr Sr1 0.0000 0.2500 -0.10600(6) 0.00886(11) Uani d S 1 4 . .
    Mn Mn1 0.0000 0.5000 0.5000 0.00446(14) Uani d S 1 4 . .
    Mn Mn2 0.2500 0.36768(4) 0.2500 0.00742(12) Uani d S 1 2 . .
    P P1 0.0000 0.2500 0.40707(15) 0.00402(19) Uani d S 1 4 . .
    P P2 0.2500 0.57346(6) 0.2500 0.00591(16) Uani d S 1 2 . .
    O O1 0.0000 0.16039(16) 0.5390(3) 0.0089(4) Uani d S 1 2 . .
    O O2 0.1174(2) 0.2500 0.2602(3) 0.0080(4) Uani d S 1 2 . .
    O O3 0.20437(17) 0.63359(12) 0.0726(2) 0.0101(3) Uani d . 1 1 . .
    O O4 0.36220(15) 0.50005(12) 0.1971(2) 0.0079(3) Uani d . 1 1 . .
loop_
    _atom_site_aniso_label
    _atom_site_aniso_U_11
    _atom_site_aniso_U_22
    _atom_site_aniso_U_33
    _atom_site_aniso_U_12
    _atom_site_aniso_U_13
    _atom_site_aniso_U_23
    Sr1 0.01068(19) 0.0107(2) 0.00518(18) 0.000 0.000 0.000
    Mn1 0.0042(3) 0.0064(3) 0.0027(3) 0.000 0.000 0.0000(2)
    Mn2 0.0095(2) 0.0054(2) 0.0073(2) 0.000 -0.00037(15) 0.000
    P1 0.0052(4) 0.0042(5) 0.0027(4) 0.000 0.000 0.000
    P2 0.0072(3) 0.0062(4) 0.0043(3) 0.000 0.0006(2) 0.000
    O1 0.0111(10) 0.0067(10) 0.0089(9) 0.000 0.000 0.0021(8)
    O2 0.0075(10) 0.0099(10) 0.0065(10) 0.000 0.0031(7) 0.000
    O3 0.0126(7) 0.0102(8) 0.0074(7) 0.0023(6) 0.0006(6) 0.0026(6)
    O4 0.0087(7) 0.0079(7) 0.0072(7) 0.0004(6) 0.0033(5) 0.0006(5)
_geom_special_details
;
All s.u.'s (except the s.u. in the dihedral angle between two l.s. planes) are
estimated using the full covariance matrix. The cell s.u.'s are taken into
account individually in the estimation of s.u.'s in distances, angles and
torsion angles; correlations between s.u.'s in cell parameters are only used
when they are defined by crystal symmetry. An approximate (isotropic)
treatment of cell s.u.'s is used for estimating s.u.'s involving l.s. planes.
;
loop_
    _geom_bond_atom_site_label_1
    _geom_bond_atom_site_label_2
    _geom_bond_site_symmetry_2
    _geom_bond_distance
    _geom_bond_publ_flag
    Sr1 O3 3_565 2.6540(17) ?
    Sr1 O3 10 2.6540(17) ?
    Sr1 O3 4_545 2.6540(17) ?
    Sr1 O3 9_565 2.6540(17) ?
    Sr1 O1 1_554 2.660(2) ?
    Sr1 O1 2_554 2.660(2) ?
    Sr1 O2 . 2.707(2) ?
    Sr1 O2 2 2.707(2) ?
    Mn1 O4 14_455 1.9219(15) ?
    Mn1 O4 6 1.9219(15) ?
    Mn1 O4 16_465 1.9219(15) ?
    Mn1 O4 8_545 1.9219(15) ?
    Mn1 O1 10_566 2.244(2) ?
    Mn1 O1 2 2.244(2) ?
    Mn2 O2 . 2.1265(15) ?
    Mn2 O2 13 2.1265(15) ?
    Mn2 O3 3_565 2.1869(16) ?
    Mn2 O3 6 2.1869(16) ?
    Mn2 O4 . 2.1969(17) ?
    Mn2 O4 8_545 2.1969(17) ?
    P1 O1 2 1.522(2) ?
    P1 O1 . 1.522(2) ?
    P1 O2 2 1.546(2) ?
    P1 O2 . 1.546(2) ?
    P2 O3 8_545 1.5158(16) ?
    P2 O3 . 1.5158(16) ?
    P2 O4 8_545 1.5758(17) ?
    P2 O4 . 1.5758(17) ?
loop_
    _geom_angle_atom_site_label_1
    _geom_angle_atom_site_label_2
    _geom_angle_atom_site_label_3
    _geom_angle_site_symmetry_1
    _geom_angle_site_symmetry_3
    _geom_angle
    _geom_angle_publ_flag
    O3 Sr1 O3 3_565 10 75.12(8) ?
    O3 Sr1 O3 3_565 4_545 170.43(7) ?
    O3 Sr1 O3 10 4_545 104.06(8) ?
    O3 Sr1 O3 3_565 9_565 104.06(8) ?
    O3 Sr1 O3 10 9_565 170.43(7) ?
    O3 Sr1 O3 4_545 9_565 75.12(8) ?
    O3 Sr1 O1 3_565 1_554 111.04(5) ?
    O3 Sr1 O1 10 1_554 77.78(4) ?
    O3 Sr1 O1 4_545 1_554 77.78(4) ?
    O3 Sr1 O1 9_565 1_554 111.04(5) ?
    O3 Sr1 O1 3_565 2_554 77.78(4) ?
    O3 Sr1 O1 10 2_554 111.04(5) ?
    O3 Sr1 O1 4_545 2_554 111.04(5) ?
    O3 Sr1 O1 9_565 2_554 77.78(4) ?
    O1 Sr1 O1 1_554 2_554 55.83(10) ?
    O3 Sr1 O2 3_565 . 64.86(5) ?
    O3 Sr1 O2 10 . 64.86(5) ?
    O3 Sr1 O2 4_545 . 105.98(5) ?
    O3 Sr1 O2 9_565 . 105.98(5) ?
    O1 Sr1 O2 1_554 . 142.35(4) ?
    O1 Sr1 O2 2_554 . 142.35(4) ?
    O3 Sr1 O2 3_565 2 105.98(5) ?
    O3 Sr1 O2 10 2 105.98(5) ?
    O3 Sr1 O2 4_545 2 64.86(5) ?
    O3 Sr1 O2 9_565 2 64.86(5) ?
    O1 Sr1 O2 1_554 2 142.35(4) ?
    O1 Sr1 O2 2_554 2 142.35(4) ?
    O2 Sr1 O2 . 2 52.72(9) ?
    O4 Mn1 O4 14_455 6 180.0 ?
    O4 Mn1 O4 14_455 16_465 85.55(10) ?
    O4 Mn1 O4 6 16_465 94.45(10) ?
    O4 Mn1 O4 14_455 8_545 94.45(10) ?
    O4 Mn1 O4 6 8_545 85.55(10) ?
    O4 Mn1 O4 16_465 8_545 180.0 ?
    O4 Mn1 O1 14_455 10_566 85.49(6) ?
    O4 Mn1 O1 6 10_566 94.51(6) ?
    O4 Mn1 O1 16_465 10_566 94.51(6) ?
    O4 Mn1 O1 8_545 10_566 85.49(6) ?
    O4 Mn1 O1 14_455 2 94.51(6) ?
    O4 Mn1 O1 6 2 85.49(6) ?
    O4 Mn1 O1 16_465 2 85.49(6) ?
    O4 Mn1 O1 8_545 2 94.51(6) ?
    O1 Mn1 O1 10_566 2 180.0 ?
    O2 Mn2 O2 . 13 79.45(9) ?
    O2 Mn2 O3 . 3_565 83.60(7) ?
    O2 Mn2 O3 13 3_565 95.69(7) ?
    O2 Mn2 O3 . 6 95.69(7) ?
    O2 Mn2 O3 13 6 83.60(7) ?
    O3 Mn2 O3 3_565 6 179.07(9) ?
    O2 Mn2 O4 . . 169.37(7) ?
    O2 Mn2 O4 13 . 107.77(6) ?
    O3 Mn2 O4 3_565 . 87.85(6) ?
    O3 Mn2 O4 6 . 92.92(6) ?
    O2 Mn2 O4 . 8_545 107.77(6) ?
    O2 Mn2 O4 13 8_545 169.37(7) ?
    O3 Mn2 O4 3_565 8_545 92.92(6) ?
    O3 Mn2 O4 6 8_545 87.85(6) ?
    O4 Mn2 O4 . 8_545 66.27(8) ?
    O1 P1 O1 2 . 109.88(18) ?
    O1 P1 O2 2 2 111.19(6) ?
    O1 P1 O2 . 2 111.19(6) ?
    O1 P1 O2 2 . 111.19(6) ?
    O1 P1 O2 . . 111.19(6) ?
    O2 P1 O2 2 . 102.03(17) ?
    O3 P2 O3 8_545 . 113.08(14) ?
    O3 P2 O4 8_545 8_545 114.15(9) ?
    O3 P2 O4 . 8_545 107.75(9) ?
    O3 P2 O4 8_545 . 107.75(9) ?
    O3 P2 O4 . . 114.15(9) ?
    O4 P2 O4 8_545 . 99.29(12) ?
_iucr_refine_instructions_details
;
TITL el_assa1036-1 in Ima2
REM  transformed to space group :
CELL   0.71073 10.2373 13.8981  6.6230   90.000   90.000   90.000
ZERR   4        0.0010  0.0015  0.0006    0.000    0.000    0.000
LATT    2
SYMM   -X,1/2-Y,+Z
SYMM   +X,-Y,-Z
SYMM   -X,1/2+Y,-Z
SFAC  O    P    MN  SR
UNIT  48   12   12   4
MERG   2
REM SHEL 40 0.70
FMAP   2
PLAN   10
ACTA
BOND
TEMP 23.0
SIZE  0.28 0.15 0.12
L.S.  10
WGHT      0.0389      0.0000
FVAR       0.21516
SR1   4    0.000000    0.250000   -0.106000    10.25000    0.01068    0.01072 =
         0.00518    0.00000    0.00000    0.00000
MN1   3    0.00000    0.500000    0.50000    10.25000    0.00424    0.00642 =
         0.00272   -0.00004    0.00000    0.00000
MN2   3    0.250000    0.367679    0.250000    10.50000    0.00954    0.00544 =
         0.00729    0.00000   -0.00037    0.00000
P1    2    0.000000    0.250000    0.407068    10.25000    0.00519    0.00420 =
         0.00267    0.00000    0.00000    0.00000
P2    2    0.250000    0.573462    0.250000    10.50000    0.00716    0.00625 =
         0.00432    0.00000    0.00063    0.00000
O1    1    0.000000    0.160387    0.539039    10.50000    0.01107    0.00671 =
         0.00891    0.00213    0.00000    0.00000
O2    1    0.117401    0.250000    0.260198    10.50000    0.00752    0.00994 =
         0.00653    0.00000    0.00314    0.00000
O3    1    0.204374    0.633594    0.072567    11.00000    0.01260    0.01016 =
         0.00744    0.00258    0.00058    0.00233
O4    1    0.362196    0.500046    0.197062    11.00000    0.00873    0.00787 =
         0.00723    0.00060    0.00329    0.00043
HKLF 4
REM  el_assa1036-1 in Ima2
REM R1 =  0.0249 for    877 Fo > 4sig(Fo)  and  0.0326 for all    991 data
REM     53 parameters refined using      0 restraints
END
WGHT      0.0389      0.0000
REM Highest difference peak  0.828,  deepest hole -0.915,  1-sigma level  0.171
Q1    1   0.2309  0.6033  0.1482  11.00000  0.05    0.83
Q2    1   0.0000  0.2802  0.1729  10.50000  0.05    0.76
Q3    1   0.4441  0.4756  0.1992  11.00000  0.05    0.70
Q4    1   0.0000  0.1944  0.4721  10.50000  0.05    0.70
Q5    1   0.1569  0.2500  0.3047  10.50000  0.05    0.68
Q6    1   0.1637  0.7500  0.0504  10.50000  0.05    0.65
Q7    1   0.0000  0.1023  0.4667  10.50000  0.05    0.63
Q8    1   0.0000  0.2942 -0.0488  10.50000  0.05    0.58
Q9    1  -0.0335  0.2875 -0.1925  11.00000  0.05    0.57
Q10   1  -0.0853  0.2785 -0.1036  11.00000  0.05    0.55
;
