# Supplementary material for: SrMnII 2MnIII(PO4)3
Source: Acta Crystallogr Sect E Struct Rep Online. 2013 Aug 14;69(Pt 9):i56. doi: 10.1107/S1600536813020977 (PMC3884376; doi:10.1107/S1600536813020977)
Supplement: Supplementary file 2 [file e-69-00i56-Isup2.hkl]

#
# h,k,l, Fc-squared, Fo-squared, sigma(Fo-squared) and status flag
#
data_I
_shelx_title ' el_assa1036-1 in Ima2'
_shelx_refln_list_code          4
_shelx_F_calc_maximum      456.85
_exptl_crystal_F_000      1016.00
_reflns_d_resolution_high  0.6470
 
loop_
 _symmetry_equiv_pos_as_xyz
 'x, y, z'
 '-x, -y+1/2, z'
 'x, -y, -z'
 '-x, y+1/2, -z'
 'x+1/2, y+1/2, z+1/2'
 '-x+1/2, -y+1, z+1/2'
 'x+1/2, -y+1/2, -z+1/2'
 '-x+1/2, y+1, -z+1/2'
 '-x, -y, -z'
 'x, y-1/2, -z'
 '-x, y, z'
 'x, -y-1/2, z'
 '-x+1/2, -y+1/2, -z+1/2'
 'x+1/2, y, -z+1/2'
 '-x+1/2, y+1/2, z+1/2'
 'x+1/2, -y, z+1/2'
 
_cell_length_a    10.2373
_cell_length_b    13.8981
_cell_length_c     6.6230
_cell_angle_alpha  90.000
_cell_angle_beta   90.000
_cell_angle_gamma  90.000
 
_shelx_F_squared_multiplier     1.000
 
loop_
 _refln_index_h
 _refln_index_k
 _refln_index_l
 _refln_F_squared_calc
 _refln_F_squared_meas
 _refln_F_squared_sigma
 _refln_observed_status
   2   0   0     4338.32     3219.19    111.69 o
   4   0   0   173384.70   164915.67   3997.43 o
   6   0   0     3693.38     4162.27    167.01 o
   8   0   0   129621.74   132125.05   3242.38 o
  10   0   0     1140.54     1143.28    221.41 o
  12   0   0    29261.90    30001.85    765.80 o
  14   0   0     1463.42      993.44    216.88 o
   0   2   0      760.72      854.89     64.37 o
   2   2   0    28543.36    27837.49    447.69 o
   4   2   0    10146.90    11369.88    184.78 o
   6   2   0     4456.76     4172.22     90.78 o
   8   2   0      427.00      438.29     54.55 o
  10   2   0    11229.21    11012.93    372.90 o
  12   2   0      575.65      856.28    150.61 o
  14   2   0      531.93      452.55    139.32 o
   0   4   0     7008.48     7707.69    190.38 o
   2   4   0   208708.00   214245.11   3888.05 o
   4   4   0    12203.64    13879.09    280.68 o
   6   4   0    89585.42    90006.86   1284.46 o
   8   4   0    11629.99    10683.97    227.32 o
  10   4   0    24616.03    24715.68    520.34 o
  12   4   0      559.15      612.59    104.10 o
  14   4   0    17992.92    18013.77    538.75 o
   0   6   0       89.55      188.61     32.95 o
   2   6   0     1520.08     1623.69     91.58 o
   4   6   0     6627.57     6483.18    170.87 o
   6   6   0      787.74      748.72     75.87 o
   8   6   0     2497.09     2536.16    111.67 o
  10   6   0      655.69      673.53    102.36 o
  12   6   0     2603.94     2769.17    196.18 o
  14   6   0      774.76      917.62    211.91 o
   0   8   0   159914.56   165082.39   5224.71 o
   2   8   0     4610.86     4495.88    224.44 o
   4   8   0    25372.05    24777.96    484.27 o
   6   8   0    15166.14    14912.91    407.65 o
   8   8   0    32719.73    32787.99    651.70 o
  10   8   0     8138.48     7881.23    517.86 o
  12   8   0     5247.53     5452.81    264.74 o
  14   8   0     5892.07     5729.96    385.15 o
   0  10   0    17156.12    15681.90    565.95 o
   2  10   0      172.69      205.45     41.91 o
   4  10   0    21478.27    20809.84    778.08 o
   6  10   0       39.36      -11.66    126.58 o
   8  10   0     5081.58     4866.96    180.21 o
  10  10   0     2258.05     2172.01    177.35 o
  12  10   0     3010.00     2975.58    272.18 o
  14  10   0      114.71     -145.59    192.90 o
   0  12   0    22143.57    20284.28    741.14 o
   2  12   0    46438.21    42991.77   1640.29 o
   4  12   0     2804.28     3153.38    144.57 o
   6  12   0    28452.37    27027.99   1020.88 o
   8  12   0    18857.72    19770.81    803.14 o
  10  12   0     9351.18     8879.22    382.78 o
  12  12   0     3781.35     3649.54    282.33 o
   0  14   0     7746.94     6115.76    343.24 o
   2  14   0    25710.26    24261.53    634.54 o
   4  14   0     1712.59     1825.35    133.59 o
   6  14   0    10128.83    10150.41    747.41 o
   8  14   0     1442.29     1578.78    124.25 o
  10  14   0     9219.74     8751.77    385.80 o
  12  14   0      366.80      454.49    172.16 o
   0  16   0    48051.00    39053.65   1398.25 o
   2  16   0      124.74      133.63    182.64 o
   4  16   0    15489.22    15192.52    455.47 o
   6  16   0     1081.44     1077.05    166.11 o
   8  16   0    20773.06    20001.30    858.22 o
  10  16   0      407.28      411.94    146.67 o
   0  18   0     8087.53     6999.90    448.66 o
   2  18   0     2091.24     1960.42    187.08 o
   4  18   0     9275.81     9378.29    581.08 o
   6  18   0     1882.75     2344.72    239.34 o
   8  18   0     2476.26     2163.37    212.34 o
   0  20   0     1531.08     1670.00    279.52 o
   2  20   0    21366.59    19326.46    594.93 o
   4  20   0      182.07      291.92    141.14 o
   1   0   1     7816.68     7805.28    122.86 o
   3   0   1    12217.52    13171.82    180.04 o
   5   0   1      348.45      342.05     34.89 o
   7   0   1    10135.62    10209.04    197.65 o
   9   0   1      341.95      454.44     58.70 o
  11   0   1      316.84      390.80     75.98 o
  13   0   1     1232.43     1160.68    130.67 o
  15   0   1      213.21      283.67    145.93 o
   0   1   1     2048.09     2135.06     29.97 o
   2   1   1    12324.66    12075.33    139.12 o
   4   1   1     1096.64     1360.27     33.66 o
   6   1   1    13013.16    13033.29    162.37 o
   8   1   1     1649.74     1768.11     62.18 o
  10   1   1     4047.34     4201.73     95.64 o
  12   1   1       10.92       25.73     51.37 o
  14   1   1     2359.96     2351.38    167.05 o
   1   2   1    21928.18    22840.99    233.49 o
   3   2   1     7034.70     6458.06     89.23 o
   5   2   1    10055.13     9432.21    199.98 o
   7   2   1     8914.67     8418.25    118.38 o
   9   2   1     4870.56     4923.37    106.54 o
  11   2   1     2299.48     2484.37     83.35 o
  13   2   1     2357.75     2505.91    107.46 o
  15   2   1     1984.14     1842.04    135.32 o
   0   3   1      687.25      805.23     58.00 o
   2   3   1     2824.52     2711.47     50.54 o
   4   3   1     6937.82     7255.14    119.86 o
   6   3   1     1177.75     1183.96     41.32 o
   8   3   1      378.93      374.74     36.89 o
  10   3   1      110.78      114.26     41.89 o
  12   3   1     1036.22     1013.44     78.02 o
  14   3   1      404.84      442.67     87.51 o
   1   4   1     1877.57     1997.59     73.93 o
   3   4   1     6756.10     7953.56    104.26 o
   5   4   1     2100.66     2250.20     58.11 o
   7   4   1      302.11      322.10     25.49 o
   9   4   1      470.41      498.22     45.95 o
  11   4   1       32.56       91.17     56.86 o
  13   4   1       20.14       73.42     70.15 o
  15   4   1      690.46      708.28    111.73 o
   0   5   1    22335.86    20307.04    383.75 o
   2   5   1    15628.01    15001.34    207.57 o
   4   5   1    46285.98    46219.59    566.49 o
   6   5   1    10956.63    10604.57    155.10 o
   8   5   1    16410.93    15359.26    210.67 o
  10   5   1     8349.00     7783.85    154.33 o
  12   5   1    11910.44    11510.93    276.98 o
  14   5   1     2348.09     2344.56    175.83 o
   1   6   1    27840.57    28854.96    510.05 o
   3   6   1    19798.04    19745.72    273.74 o
   5   6   1    10856.74    11004.44    167.69 o
   7   6   1    15589.41    15354.38    235.30 o
   9   6   1     5999.52     5748.86    122.19 o
  11   6   1     3737.55     3497.33    130.08 o
  13   6   1     3778.65     3900.70    146.84 o
  15   6   1     2267.80     2194.83    161.12 o
   0   7   1     1853.46     1924.04     63.08 o
   2   7   1     5321.72     5121.61    114.74 o
   4   7   1      251.44      306.17     33.08 o
   6   7   1     5404.33     5127.67    102.80 o
   8   7   1      925.97      895.28     66.01 o
  10   7   1     1803.90     1756.18     87.23 o
  12   7   1       13.16       62.41     87.32 o
  14   7   1     1342.40     1348.84    136.14 o
   1   8   1      208.22      164.26     42.91 o
   3   8   1      898.39     1026.29     37.47 o
   5   8   1      934.22     1017.83     43.17 o
   7   8   1     2466.33     2543.29     75.28 o
   9   8   1       27.64      -23.76     66.10 o
  11   8   1       24.88       33.12     76.07 o
  13   8   1      457.01      659.98    204.33 o
   0   9   1    16541.99    16993.04    341.59 o
   2   9   1    29479.95    29052.59    574.41 o
   4   9   1     6675.05     6740.96    179.64 o
   6   9   1    26376.95    26376.88    436.34 o
   8   9   1    11404.17    11351.18    241.23 o
  10   9   1    13227.68    13685.16    295.01 o
  12   9   1     3508.88     3607.53    258.87 o
  14   9   1     7300.39     7325.22    458.81 o
   1  10   1     7351.12     7547.90    143.21 o
   3  10   1     1787.34     1914.54     71.69 o
   5  10   1     5608.01     5640.73    141.30 o
   7  10   1     2697.26     2621.73    103.63 o
   9  10   1     2912.41     2836.25    211.04 o
  11  10   1     1137.17     1269.18    118.36 o
  13  10   1     1177.11     1195.14    151.64 o
   0  11   1     8203.37     7624.54    276.17 o
   2  11   1     1992.19     2044.91    152.10 o
   4  11   1    14843.50    14139.57    320.00 o
   6  11   1     1272.58     1174.01     86.57 o
   8  11   1     5020.03     4777.58    170.82 o
  10  11   1     1425.35     1287.65    171.95 o
  12  11   1     4547.77     4229.05    205.82 o
   1  12   1     2346.15     2441.75     93.79 o
   3  12   1       32.08       93.83     60.50 o
   5  12   1     2022.58     1866.14    126.98 o
   7  12   1      346.46      230.25     74.70 o
   9  12   1      959.46     1203.62    156.83 o
  11  12   1      248.42      128.41    116.83 o
  13  12   1      219.08      419.84    186.74 o
   0  13   1     4374.46     4027.45    195.71 o
   2  13   1      956.60     1041.27     74.83 o
   4  13   1     9432.72     9301.40    401.38 o
   6  13   1     1042.07      948.56     93.35 o
   8  13   1     4177.16     4314.85    171.98 o
  10  13   1     1512.96     1074.23    173.89 o
  12  13   1     4069.39     3792.05    189.90 o
   1  14   1     4355.14     4395.73    139.18 o
   3  14   1     4558.24     4328.71    134.43 o
   5  14   1     1661.83     1718.85    111.12 o
   7  14   1     5230.91     5208.17    205.62 o
   9  14   1     1526.09     1461.76    179.07 o
  11  14   1     1299.18      985.67    190.74 o
   0  15   1      867.63      859.15    171.51 o
   2  15   1     2607.53     2583.38    111.65 o
   4  15   1       29.35      -49.64     69.39 o
   6  15   1     2359.06     2387.60    153.66 o
   8  15   1      500.28      551.04    120.33 o
  10  15   1      873.30      966.66    181.02 o
   1  16   1       28.90        1.85     68.79 o
   3  16   1       38.48       49.20     67.64 o
   5  16   1      233.56      286.56     73.81 o
   7  16   1      401.93      411.66    104.01 o
   9  16   1       16.15     -139.11    139.11 o
   0  17   1      156.17      175.72    116.04 o
   2  17   1      967.76      862.55    100.09 o
   4  17   1       14.42      -57.19     75.65 o
   6  17   1     1488.75     1568.02    106.44 o
   8  17   1      520.61      499.94    137.46 o
   1  18   1     4044.92     4038.08    174.73 o
   3  18   1     1400.71     1344.73    134.08 o
   5  18   1     3862.73     3752.29    156.81 o
   7  18   1     1672.55     1667.78    140.35 o
   0  19   1      395.08      362.96    143.06 o
   2  19   1     1230.53     1438.91    125.87 o
   4  19   1       19.67       54.93     98.24 o
   6  19   1     1276.35     1350.88    133.91 o
   1  20   1      454.96      466.68    116.53 o
   3  20   1       21.92      144.45    104.51 o
   5  20   1      362.87      474.02    106.13 o
   0  21   1     1651.81     1863.81    219.90 o
   2  21   1      554.18      490.33    122.80 o
   0   0   2    23120.67    21584.63    329.57 o
   2   0   2   134902.48   131382.94   1732.02 o
   4   0   2     1775.99     2596.79     98.43 o
   6   0   2    81612.35    80055.48   1385.62 o
   8   0   2    12594.41    11854.73    258.11 o
  10   0   2    49354.13    49503.38    877.59 o
  12   0   2      594.11      672.86     94.04 o
  14   0   2    16943.25    17400.95    390.80 o
   1   1   2    25249.50    26160.00    213.49 o
   3   1   2     7287.33     6584.70     77.20 o
   5   1   2    20705.00    20581.73    213.89 o
   7   1   2     5197.74     5046.82     93.21 o
   9   1   2     8711.74     8494.48    159.31 o
  11   1   2     4364.35     4459.80    113.41 o
  13   1   2     2314.91     2421.58     96.61 o
  15   1   2     2725.91     2697.49    151.62 o
   0   2   2     3114.54     3413.26     57.77 o
   2   2   2     5426.58     5113.85     63.81 o
   4   2   2        7.25       -9.03     15.70 o
   6   2   2      255.96      207.39     25.71 o
   8   2   2      273.52      279.97     41.80 o
  10   2   2     2985.14     2893.46     87.82 o
  12   2   2       27.45       37.10     56.94 o
  14   2   2       11.30       49.34     77.80 o
   1   3   2    20580.81    21287.21    235.90 o
   3   3   2    26289.72    26671.05    284.90 o
   5   3   2     8098.16     7783.17    109.38 o
   7   3   2    14961.27    14460.66    195.27 o
   9   3   2     6437.37     6226.36    124.94 o
  11   3   2     5027.09     5009.05    121.43 o
  13   3   2     3791.44     3753.87    141.92 o
  15   3   2     1720.51     1707.82    122.61 o
   0   4   2    10289.70     8458.14    135.20 o
   2   4   2      653.84      657.73     23.50 o
   4   4   2    84071.86    84497.80   1047.36 o
   6   4   2     3950.44     3727.30     85.57 o
   8   4   2    18137.45    18120.43    222.23 o
  10   4   2     1127.80     1202.34     71.68 o
  12   4   2    20649.73    20901.50    348.37 o
  14   4   2      814.46      839.33     93.63 o
   1   5   2    19953.40    21133.24    289.57 o
   3   5   2    29706.41    29634.73    403.54 o
   5   5   2     7215.47     6915.92    122.39 o
   7   5   2    17417.20    17110.05    282.29 o
   9   5   2     6264.53     5912.05    135.76 o
  11   5   2     5341.25     5039.30    129.26 o
  13   5   2     4308.14     4241.41    154.05 o
  15   5   2     1585.33     1338.25    146.71 o
   0   6   2     6799.85     7276.78    160.10 o
   2   6   2      820.67     1037.24     39.93 o
   4   6   2     9371.86     9278.96    149.24 o
   6   6   2       49.74       34.03     34.81 o
   8   6   2     2238.96     2259.13     81.82 o
  10   6   2      940.75      818.56     68.05 o
  12   6   2     1472.36     1416.67    196.65 o
  14   6   2      131.97      190.82    108.94 o
   1   7   2    19517.56    20825.81    358.12 o
   3   7   2    11652.61    11337.25    216.16 o
   5   7   2    14813.07    14536.54    243.03 o
   7   7   2     7740.98     7559.05    142.83 o
   9   7   2     7681.41     7330.20    177.03 o
  11   7   2     4681.33     4574.02    169.47 o
  13   7   2     2657.51     2959.75    137.47 o
   0   8   2       82.29      119.18     36.70 o
   2   8   2    13616.88    13684.26    221.74 o
   4   8   2    10011.20     9615.60    196.72 o
   6   8   2    10705.37    10904.69    181.51 o
   8   8   2      214.40      269.12     58.77 o
  10   8   2     9465.61     9260.66    290.66 o
  12   8   2     1176.69      957.15    159.20 o
  14   8   2     2907.83     2778.72    181.74 o
   1   9   2    13459.49    13677.28    296.84 o
   3   9   2     5071.18     5178.83    195.83 o
   5   9   2    13628.53    12919.71    255.01 o
   7   9   2     3681.73     3714.55    175.13 o
   9   9   2     6585.74     6276.94    203.72 o
  11   9   2     3332.97     3568.22    154.06 o
  13   9   2     1674.49     1672.95    134.15 o
   0  10   2      849.32      949.28     74.59 o
   2  10   2      679.86      582.66     65.20 o
   4  10   2     3155.88     2961.38    103.82 o
   6  10   2     2719.34     2654.25    102.38 o
   8  10   2     1549.83     1710.33    128.52 o
  10  10   2      137.17      105.13    129.68 o
  12  10   2     1353.59     1207.69    137.14 o
   1  11   2     7252.55     7096.02    155.96 o
   3  11   2     7131.39     6958.24    193.61 o
   5  11   2     4923.35     5003.84    182.20 o
   7  11   2     5200.10     5195.40    388.75 o
   9  11   2     3682.18     3864.00    204.80 o
  11  11   2     2365.50     2381.17    219.73 o
  13  11   2     1826.47     1934.37    171.63 o
   0  12   2     3315.16     3276.62    149.10 o
   2  12   2     4039.17     3539.56    135.88 o
   4  12   2    20492.60    19712.86    431.82 o
   6  12   2     1096.16     1298.24    199.28 o
   8  12   2     4544.82     4451.95    250.36 o
  10  12   2      971.70     1043.56    188.80 o
  12  12   2     7926.10     8024.95    394.42 o
   1  13   2     5374.91     5214.90    141.89 o
   3  13   2     8514.35     8382.02    231.85 o
   5  13   2     2382.98     2274.02    123.72 o
   7  13   2     6657.47     6905.79    345.85 o
   9  13   2     2322.99     2419.85    176.53 o
  11  13   2     2214.49     2034.50    228.76 o
   0  14   2     5387.50     5138.32    494.45 o
   2  14   2     9881.29     9260.81    268.82 o
   4  14   2     3320.74     3369.99    151.19 o
   6  14   2     6262.05     6356.68    215.43 o
   8  14   2     4222.46     4532.72    228.43 o
  10  14   2     8721.91     8320.18    437.21 o
   1  15   2     5896.91     6102.17    207.86 o
   3  15   2     5267.85     5427.54    156.81 o
   5  15   2     4371.98     4203.62    194.29 o
   7  15   2     4048.74     4396.51    190.59 o
   9  15   2     2899.03     2887.23    256.84 o
   0  16   2     2233.92     2210.07    159.42 o
   2  16   2    10267.66     9935.59    286.31 o
   4  16   2       79.98       21.18     89.58 o
   6  16   2     8504.22     8186.12    334.79 o
   8  16   2     1997.61     2157.68    296.69 o
  10  16   2     7945.85     8005.88    446.07 o
   1  17   2     5475.40     5295.40    175.85 o
   3  17   2     2740.34     2741.64    199.11 o
   5  17   2     5773.87     6059.96    183.62 o
   7  17   2     1948.68     2319.29    192.85 o
   9  17   2     3224.18     2739.05    270.23 o
   0  18   2     3601.67     3522.10    215.55 o
   2  18   2      733.34      834.96    102.77 o
   4  18   2     5590.32     5641.74    187.13 o
   6  18   2     1910.95     2207.58    184.58 o
   8  18   2     4102.18     4155.87    252.66 o
   1  19   2     3225.16     3246.49    262.00 o
   3  19   2     2511.70     2522.31    159.26 o
   5  19   2     2750.98     3061.45    204.78 o
   0  20   2     5434.09     5361.09    295.13 o
   2  20   2      150.76      310.82    111.45 o
   4  20   2    13833.84    14482.92    405.67 o
   1  21   2     1556.16     1557.67    149.18 o
   1   0   3     7366.78     7079.49    124.92 o
   3   0   3    36897.63    38083.93    583.78 o
   5   0   3    14120.95    14842.74    257.72 o
   7   0   3     3706.20     3881.35    111.68 o
   9   0   3     4662.21     5096.85    258.22 o
  11   0   3     7063.10     7137.05    333.24 o
  13   0   3     2528.83     2658.37    147.66 o
  15   0   3      704.46      727.72    191.78 o
   0   1   3    62654.97    66416.67   1013.99 o
   2   1   3     1107.11     1298.67     32.03 o
   4   1   3    13762.44    13690.03    157.33 o
   6   1   3       67.61       78.36     29.10 o
   8   1   3     7240.55     6791.41    145.98 o
  10   1   3      974.40      922.71     66.43 o
  12   1   3      943.32     1027.85     83.37 o
  14   1   3       36.25        0.04     71.56 o
   1   2   3      177.63      216.75     18.82 o
   3   2   3     4224.36     4269.54     57.90 o
   5   2   3     1101.44     1066.06     39.01 o
   7   2   3      213.51      160.87     38.81 o
   9   2   3      336.77      627.36    118.76 o
  11   2   3     1126.89     1241.24     75.42 o
  13   2   3       40.75      -65.32     65.32 o
  15   2   3        1.49       12.82     97.90 o
   0   3   3     1520.80     1449.14     48.67 o
   2   3   3     9667.79    10276.47    106.40 o
   4   3   3       69.01       42.03     21.08 o
   6   3   3     1178.67     1217.17     38.70 o
   8   3   3     3969.28     3857.28     90.82 o
  10   3   3      392.64      412.62     76.65 o
  12   3   3      666.93      750.12     74.24 o
  14   3   3       90.59       58.70     83.37 o
   1   4   3     2219.46     2017.65     40.65 o
   3   4   3    14007.01    14565.43    169.14 o
   5   4   3    10045.67     9794.39    130.36 o
   7   4   3      491.40      594.52     45.40 o
   9   4   3     2861.14     3214.11    123.56 o
  11   4   3     4522.06     4781.05    125.29 o
  13   4   3     1117.70     1026.80    138.25 o
   0   5   3    22490.12    23874.65    359.60 o
   2   5   3    52974.55    54407.17    624.89 o
   4   5   3    23490.46    23483.59    310.93 o
   6   5   3    18655.99    17651.92    258.67 o
   8   5   3     2348.61     2371.52     90.61 o
  10   5   3     8265.91     8261.09    166.70 o
  12   5   3     2467.44     2506.29    113.36 o
  14   5   3     3044.06     3343.76    190.60 o
   1   6   3      480.75      523.54     24.05 o
   3   6   3     6959.91     6901.47    111.79 o
   5   6   3     2320.92     2199.68     66.23 o
   7   6   3       82.81       45.03     49.53 o
   9   6   3      860.81      826.30     78.88 o
  11   6   3     1926.09     1985.85    103.48 o
  13   6   3      235.79      205.54     91.95 o
   0   7   3    15904.10    16827.70    263.80 o
   2   7   3      689.73      800.46     40.21 o
   4   7   3     3044.40     3066.50     90.13 o
   6   7   3      159.01      200.60     47.70 o
   8   7   3     3418.24     3323.76    113.85 o
  10   7   3      135.23      122.52     64.81 o
  12   7   3      453.97      484.70     92.25 o
  14   7   3       91.66      247.79    130.27 o
   1   8   3     2119.15     2130.55     63.01 o
   3   8   3    13475.51    13164.39    255.71 o
   5   8   3     5506.14     5520.34    129.24 o
   7   8   3     1410.65     1413.93    136.22 o
   9   8   3     2115.18     2150.32     96.93 o
  11   8   3     4144.82     4221.76    147.50 o
  13   8   3     1317.11     1190.18    126.46 o
   0   9   3    62249.58    65897.88   1234.77 o
   2   9   3    15895.39    15947.58    261.80 o
   4   9   3    27443.42    26172.49    464.68 o
   6   9   3     6493.45     6808.66    172.06 o
   8   9   3    16058.86    16068.46    323.64 o
  10   9   3     1298.04     1549.27    124.93 o
  12   9   3     4673.34     4690.06    166.45 o
   1  10   3       60.02        5.72     34.72 o
   3  10   3     1101.00     1162.45     70.58 o
   5  10   3      410.88      503.79     63.66 o
   7  10   3      193.80      116.66     74.28 o
   9  10   3      151.91       86.48     82.36 o
  11  10   3      655.74      719.97    147.48 o
  13  10   3       13.26      140.30    125.07 o
   0  11   3      275.47      444.43     63.42 o
   2  11   3    15334.41    15084.23    287.16 o
   4  11   3     1861.55     1881.35    109.10 o
   6  11   3     8684.81     8732.94    245.50 o
   8  11   3       95.21      194.91    104.95 o
  10  11   3     5641.87     5436.49    321.21 o
  12  11   3      569.26      675.97    212.41 o
   1  12   3     3024.09     3048.72     90.76 o
   3  12   3     8158.12     7737.01    221.72 o
   5  12   3     6536.05     6459.11    206.84 o
   7  12   3     1040.11      952.47    145.48 o
   9  12   3     2670.23     2698.41    191.41 o
  11  12   3     3821.24     3787.06    280.18 o
   0  13   3     1776.98     1854.31    124.82 o
   2  13   3    14503.08    14258.40    341.14 o
   4  13   3     2381.31     2544.23    163.53 o
   6  13   3     5534.79     5664.14    253.64 o
   8  13   3       18.77      -29.26    110.17 o
  10  13   3     2492.36     2396.02    264.40 o
   1  14   3       18.54       -2.26     56.86 o
   3  14   3     1388.46     1606.87    116.31 o
   5  14   3      407.89      356.49     94.10 o
   7  14   3        2.51       82.40    111.07 o
   9  14   3      239.67      141.40    133.34 o
  11  14   3      817.07      628.62    358.15 o
   0  15   3     4011.54     4108.28    201.31 o
   2  15   3      139.53      119.79     66.64 o
   4  15   3     1292.74     1125.26    116.63 o
   6  15   3      202.15      102.19     97.38 o
   8  15   3     2243.05     2305.33    467.34 o
  10  15   3       68.67      -50.76    188.15 o
   1  16   3      548.45      480.67    117.14 o
   3  16   3     3440.28     3746.28    143.64 o
   5  16   3     1624.86     1743.47    140.27 o
   7  16   3      350.70      132.93    134.62 o
   9  16   3      737.70      616.50    211.26 o
   0  17   3     4543.11     4730.53    267.21 o
   2  17   3      707.56      543.74    142.45 o
   4  17   3     1149.70     1191.33    137.00 o
   6  17   3      117.24     -101.16    127.54 o
   8  17   3      728.87      733.98    166.34 o
   1  18   3      119.90      122.73     91.00 o
   3  18   3      990.18      945.64    137.20 o
   5  18   3      682.87      641.64    133.44 o
   7  18   3        9.24      112.40    151.79 o
   0  19   3     2715.43     3191.97    678.17 o
   2  19   3      196.20      248.00    103.16 o
   4  19   3      902.61      899.53    157.30 o
   1  20   3      762.84      662.11    123.12 o
   3  20   3     2405.38     2604.88    160.56 o
   0   0   4    36917.59    36801.60    690.86 o
   2   0   4    38520.52    36210.29    672.29 o
   4   0   4    10097.82     9639.51    187.40 o
   6   0   4    30891.17    30688.25    498.81 o
   8   0   4    16846.58    15742.61    337.20 o
  10   0   4    16132.80    15739.34    352.79 o
  12   0   4     4013.67     4002.22    174.45 o
  14   0   4     7612.86     7821.24    258.19 o
   1   1   4     2774.35     2629.61     45.73 o
   3   1   4      426.68      465.02     28.00 o
   5   1   4     5996.10     6123.92    101.09 o
   7   1   4      197.49      208.74     41.48 o
   9   1   4     1649.66     1734.12     77.90 o
  11   1   4      995.84     1007.66     84.19 o
  13   1   4      358.07      402.14     78.79 o
   0   2   4    31210.02    31594.32    420.30 o
   2   2   4    14866.04    14722.18    156.41 o
   4   2   4    33531.98    32813.50    347.11 o
   6   2   4    12568.88    12373.22    166.60 o
   8   2   4    15673.14    15469.88    257.71 o
  10   2   4     4559.46     4614.85    135.52 o
  12   2   4     9927.89    10453.21    218.55 o
  14   2   4     3989.50     4078.18    181.44 o
   1   3   4     2841.74     2879.28     54.70 o
   3   3   4     8088.57     8082.86    101.81 o
   5   3   4     1547.38     1608.75     50.31 o
   7   3   4     4190.97     4193.29    105.41 o
   9   3   4     1165.55     1306.98     73.30 o
  11   3   4     1396.81     1343.96     83.96 o
  13   3   4     1566.77     1750.52    122.14 o
   0   4   4    16399.25    16262.05    292.43 o
   2   4   4     4383.19     4115.61     66.60 o
   4   4   4    35502.04    35233.05    354.05 o
   6   4   4     3290.02     3178.54     78.10 o
   8   4   4    10864.21    10333.51    176.70 o
  10   4   4     2497.07     2523.32     96.47 o
  12   4   4     9941.04    10267.28    263.78 o
  14   4   4     1048.25     1227.47    174.20 o
   1   5   4     4179.05     4291.66     73.50 o
   3   5   4    12032.60    12125.84    145.90 o
   5   5   4     1649.54     1795.40     65.12 o
   7   5   4     6655.38     6302.70    155.93 o
   9   5   4     1374.96     1397.47    135.16 o
  11   5   4     2007.68     2146.89    110.28 o
  13   5   4     2046.28     2311.14    195.54 o
   0   6   4    13641.54    14502.60    268.01 o
   2   6   4    33851.30    34583.35    386.55 o
   4   6   4    16084.45    16355.35    256.05 o
   6   6   4    26086.27    24918.33    384.39 o
   8   6   4     7358.93     7069.40    221.58 o
  10   6   4    11257.13    11262.50    352.15 o
  12   6   4     5124.03     4826.84    173.69 o
   1   7   4     5002.26     5113.37     88.79 o
   3   7   4     3331.16     3345.01     85.07 o
   5   7   4     6012.46     5832.50    128.74 o
   7   7   4     1734.15     1842.79     86.27 o
   9   7   4     2223.83     2169.45    118.01 o
  11   7   4     1747.61     1787.50    107.26 o
  13   7   4      917.19      848.59    128.96 o
   0   8   4      571.15      610.86     52.30 o
   2   8   4     4904.85     5039.66     87.71 o
   4   8   4      840.79      909.55     63.78 o
   6   8   4     4383.74     4237.07    126.43 o
   8   8   4      349.78      333.89     67.63 o
  10   8   4     2148.49     2501.26    206.60 o
  12   8   4       69.28       28.05    129.76 o
   1   9   4     2820.92     2926.10     73.65 o
   3   9   4      596.83      583.25     85.87 o
   5   9   4     5305.61     5448.52    142.91 o
   7   9   4      213.74      217.84    104.43 o
   9   9   4     1752.35     1816.41    102.70 o
  11   9   4      881.54     1025.47    104.50 o
   0  10   4     4581.99     4641.89    161.20 o
   2  10   4    21046.49    22062.16    323.16 o
   4  10   4     5696.33     5941.12    147.22 o
   6  10   4    18776.17    17682.72    356.01 o
   8  10   4     2264.19     2210.85    168.05 o
  10  10   4     9351.43     9539.91    401.09 o
  12  10   4     1824.10     1344.98    255.99 o
   1  11   4      828.35      889.39     53.49 o
   3  11   4     1602.18     1657.88     95.62 o
   5  11   4      795.38      786.36    100.33 o
   7  11   4      907.46      562.98    103.65 o
   9  11   4      436.44      357.71    109.32 o
  11  11   4      462.77       71.12    196.93 o
   0  12   4      834.17     1036.13     82.61 o
   2  12   4       18.73       51.92     63.30 o
   4  12   4     4446.75     4364.72    153.76 o
   6  12   4       21.96       69.49    146.16 o
   8  12   4      726.74      821.24    137.46 o
  10  12   4      127.49      122.36    136.99 o
   1  13   4      688.94      757.19     66.12 o
   3  13   4     3018.48     3200.53    232.53 o
   5  13   4      176.14      139.74     79.15 o
   7  13   4     2041.91     2229.25    154.43 o
   9  13   4      238.19      388.30    140.35 o
   0  14   4    27187.52    28852.87   1094.32 o
   2  14   4      349.67      374.38     63.17 o
   4  14   4    28187.72    27762.66    530.23 o
   6  14   4      358.47      157.64    101.70 o
   8  14   4    18264.64    18740.53    475.66 o
  10  14   4       49.20        7.90    249.06 o
   1  15   4     1615.26     1689.06    104.44 o
   3  15   4     1781.60     2048.98     97.77 o
   5  15   4     1639.92     1573.15    137.75 o
   7  15   4     1131.84     1084.39    138.84 o
   9  15   4      753.39      892.57    238.69 o
   0  16   4     2002.56     2107.67    169.20 o
   2  16   4     7350.25     6998.20    379.42 o
   4  16   4      218.73      115.41     89.79 o
   6  16   4     6145.32     6235.83    299.83 o
   8  16   4     1669.45     1953.76    208.67 o
   1  17   4     1978.08     2114.54    127.13 o
   3  17   4      772.52      932.29    105.29 o
   5  17   4     3080.78     3220.18    188.51 o
   7  17   4      369.72      176.44    154.81 o
   0  18   4      578.58      596.12    152.51 o
   2  18   4    14927.22    15223.89    479.99 o
   4  18   4      800.39      545.42    107.84 o
   6  18   4    13995.89    13402.52    471.62 o
   1  19   4      868.14      791.07    120.29 o
   3  19   4      804.98      761.30    121.17 o
   1   0   5    24528.45    24490.26    342.00 o
   3   0   5     2051.15     2112.01     82.01 o
   5   0   5    10157.04    10199.68    208.62 o
   7   0   5     9901.11     9655.14    258.44 o
   9   0   5     7396.92     7527.66    223.72 o
  11   0   5     1444.99     1483.86    131.09 o
  13   0   5     2269.18     2571.65    166.33 o
   0   1   5     2392.97     2341.66     71.59 o
   2   1   5      403.33      442.26     31.91 o
   4   1   5      398.72      394.37     38.33 o
   6   1   5     1560.14     1500.60     57.23 o
   8   1   5     3454.83     3674.45    106.99 o
  10   1   5      728.32      742.41     74.43 o
  12   1   5      736.45      648.85     93.15 o
   1   2   5      645.20      653.59     34.86 o
   3   2   5      862.95      892.45     40.38 o
   5   2   5      187.76      168.07     37.66 o
   7   2   5     1075.59     1124.78     61.51 o
   9   2   5       52.48      179.35     60.11 o
  11   2   5      247.95      326.36     81.46 o
  13   2   5      228.27       97.25    100.19 o
   0   3   5     4009.40     3875.20     97.79 o
   2   3   5      140.63      143.90     29.18 o
   4   3   5       97.59       46.49     35.31 o
   6   3   5      266.85      236.58     44.99 o
   8   3   5      579.16      515.04     66.74 o
  10   3   5      722.69      828.98     85.24 o
  12   3   5        1.41      -51.59     80.77 o
   1   4   5    14094.51    14445.62    173.78 o
   3   4   5     4980.85     4973.05     92.00 o
   5   4   5     1890.44     1903.06     90.36 o
   7   4   5    14495.21    14191.94    223.70 o
   9   4   5     3540.60     3513.20    121.53 o
  11   4   5     1016.66      981.95     99.88 o
  13   4   5     2701.86     2667.59    152.15 o
   0   5   5     1340.86     1502.93     73.93 o
   2   5   5    18602.89    18686.36    222.78 o
   4   5   5     6895.04     6730.46    130.97 o
   6   5   5    16379.89    16043.59    303.45 o
   8   5   5     3489.92     3428.27    106.02 o
  10   5   5    13191.41    13562.16    461.47 o
  12   5   5     3863.21     4391.33    158.99 o
   1   6   5     1163.77     1266.25     50.06 o
   3   6   5      651.99      641.49     46.27 o
   5   6   5      136.07       90.55     44.40 o
   7   6   5      771.47      744.89     77.72 o
   9   6   5      174.33      161.36     72.72 o
  11   6   5      145.06      124.96     85.70 o
  13   6   5      316.77      376.92    142.33 o
   0   7   5     5106.95     5316.40    140.18 o
   2   7   5       69.79       90.76     36.20 o
   4   7   5     1590.91     1625.33     67.10 o
   6   7   5       63.80      -13.79     55.70 o
   8   7   5     3957.31     3757.38    132.47 o
  10   7   5        8.37       27.61     92.32 o
  12   7   5      955.73      797.64    167.13 o
   1   8   5    13208.87    13638.16    204.70 o
   3   8   5     1268.25     1452.43     66.03 o
   5   8   5     5768.38     6141.31    181.00 o
   7   8   5     6373.93     6261.28    161.57 o
   9   8   5     4875.23     4675.12    175.49 o
  11   8   5      842.95      808.22    137.73 o
   0   9   5    14470.24    14592.96    332.66 o
   2   9   5     6491.60     6795.62    140.31 o
   4   9   5     9340.90     9418.96    196.77 o
   6   9   5     8540.51     8456.63    207.38 o
   8   9   5    13401.32    13386.64    362.80 o
  10   9   5     5429.85     5374.25    197.93 o
  12   9   5     5527.93     4821.75    366.39 o
   1  10   5      217.25      224.65     46.85 o
   3  10   5      259.84      266.15     68.35 o
   5  10   5      299.85      321.65     91.32 o
   7  10   5      969.02     1028.77    114.41 o
   9  10   5       49.39       86.23    129.18 o
  11  10   5      155.15      381.92    245.17 o
   0  11   5     1630.52     2032.62    175.44 o
   2  11   5     3663.76     3917.16    120.99 o
   4  11   5     4337.02     4373.75    180.81 o
   6  11   5     2868.67     2829.91    208.00 o
   8  11   5     1462.44     1315.05    163.74 o
  10  11   5     2559.56     2614.90    282.11 o
   1  12   5     7563.56     7610.46    173.88 o
   3  12   5     2883.85     3227.64    114.06 o
   5  12   5     1684.55     1786.85    146.58 o
   7  12   5     8167.80     8025.89    276.94 o
   9  12   5     2568.41     2252.31    316.57 o
   0  13   5      214.11      141.22    102.75 o
   2  13   5     2063.19     2155.35    110.44 o
   4  13   5     1953.03     1685.33    133.51 o
   6  13   5     2585.85     2351.91    162.93 o
   8  13   5     1213.63     1008.48    137.20 o
   1  14   5      492.51      464.63     84.42 o
   3  14   5      410.13      470.67     74.71 o
   5  14   5      147.62        6.33    100.79 o
   7  14   5      298.03      267.91    123.17 o
   9  14   5      161.94     -210.18    210.18 o
   0  15   5     3028.65     3282.10    201.43 o
   2  15   5       54.65       -0.77     80.75 o
   4  15   5     1081.49     1180.10    100.03 o
   6  15   5      125.62       82.56    114.83 o
   8  15   5     1961.02     1779.39    207.08 o
   1  16   5     4345.99     4360.19    442.81 o
   3  16   5      548.42      670.02    100.73 o
   5  16   5     1739.98     1850.90    180.11 o
   7  16   5     2966.21     3221.32    244.04 o
   0  17   5     1280.09     1312.42    170.85 o
   2  17   5      155.26      165.81     98.87 o
   4  17   5      682.24      772.23    122.85 o
   1  18   5      281.74      184.07    103.35 o
   3  18   5       38.00       94.12    116.67 o
   0   0   6    40410.00    39969.94    830.81 o
   2   0   6    18284.15    17469.17    401.35 o
   4   0   6    25974.96    24083.43    656.69 o
   6   0   6    10444.82    10386.43    226.27 o
   8   0   6    12059.55    11977.63    352.56 o
  10   0   6     1745.14     1803.67    168.10 o
  12   0   6     4316.09     4592.02    311.98 o
   1   1   6     5019.69     4754.23     87.28 o
   3   1   6     7698.13     7408.22    128.23 o
   5   1   6     4180.98     3997.14     96.56 o
   7   1   6     4349.13     4455.64    140.27 o
   9   1   6     2084.16     2329.77    107.61 o
  11   1   6     2282.46     2585.03    138.60 o
   0   2   6    16824.95    16772.54    277.65 o
   2   2   6    18167.76    17675.78    214.09 o
   4   2   6     3710.65     3528.10     89.51 o
   6   2   6    15292.31    14913.68    293.87 o
   8   2   6     7458.83     7334.18    172.18 o
  10   2   6     8603.85     8301.18    198.82 o
  12   2   6     1754.93     1592.87    164.04 o
   1   3   6     3415.39     3375.68     76.54 o
   3   3   6     3121.14     3143.04     84.31 o
   5   3   6     4427.21     4546.49    112.56 o
   7   3   6     1526.92     1559.68     79.29 o
   9   3   6     1771.17     1602.99     99.67 o
  11   3   6     1379.08     1326.25    107.90 o
   0   4   6     9386.16     9298.56    219.11 o
   2   4   6    22314.67    21001.38    257.89 o
   4   4   6     5675.43     5592.77    122.96 o
   6   4   6     7576.88     7523.36    152.55 o
   8   4   6     1007.24     1042.60     85.93 o
  10   4   6     5136.36     5272.50    162.97 o
  12   4   6      900.19      794.42    202.25 o
   1   5   6     1893.88     1883.72     64.56 o
   3   5   6     1563.60     1648.37     72.04 o
   5   5   6     2891.81     2987.35     97.31 o
   7   5   6      738.19      722.83     67.92 o
   9   5   6     1039.83     1278.68    100.74 o
  11   5   6      867.97      802.85    123.83 o
   0   6   6    23437.63    23207.10    397.59 o
   2   6   6     8214.89     8145.36    146.15 o
   4   6   6     9460.04     9199.90    172.47 o
   6   6   6     5530.07     5181.74    132.49 o
   8   6   6    15388.08    15606.67    415.38 o
  10   6   6     2431.33     2341.69    128.92 o
  12   6   6     5389.70     5790.91    239.53 o
   1   7   6     1608.73     1696.65     67.65 o
   3   7   6     2781.72     2820.16     99.53 o
   5   7   6     1638.84     1626.24     78.67 o
   7   7   6     1514.15     1483.12     84.54 o
   9   7   6      754.46      847.13     96.10 o
  11   7   6      890.52      726.75    153.87 o
   0   8   6     5918.88     6029.94    193.29 o
   2   8   6      412.42      461.81     77.55 o
   4   8   6     2914.93     2924.42    103.87 o
   6   8   6      102.72      123.11     58.34 o
   8   8   6      853.02      798.83     93.98 o
  10   8   6      425.78      351.32    105.83 o
   1   9   6     2533.82     2776.35    149.82 o
   3   9   6     4203.65     4576.18    152.37 o
   5   9   6     2101.91     2225.81    124.35 o
   7   9   6     2523.93     2686.39    121.56 o
   9   9   6     1138.18     1226.78    110.58 o
   0  10   6    25921.41    27373.50    764.97 o
   2  10   6     2060.05     2077.90    107.11 o
   4  10   6    10415.63    10436.26    246.65 o
   6  10   6     2919.40     2959.14    194.73 o
   8  10   6    11364.61    11414.67    357.17 o
  10  10   6     2135.84     2251.98    185.69 o
   1  11   6     3246.48     3593.74    145.33 o
   3  11   6     3376.80     3724.48    144.00 o
   5  11   6     3574.20     3597.64    145.11 o
   7  11   6     1938.42     2095.65    155.83 o
   9  11   6     1594.98     1833.81    266.29 o
   0  12   6      399.92      457.52    123.75 o
   2  12   6     3371.22     3454.78    139.45 o
   4  12   6      149.50      225.77     81.75 o
   6  12   6      645.33      590.60    124.01 o
   8  12   6       27.56      172.43    235.80 o
   1  13   6     2272.96     2247.85    125.79 o
   3  13   6     1803.99     1763.30    114.13 o
   5  13   6     2915.61     2976.88    143.09 o
   7  13   6      950.54     1020.34    234.96 o
   0  14   6      214.24      276.88    132.09 o
   2  14   6    23221.50    25030.30   1029.30 o
   4  14   6      226.60      282.50     91.20 o
   6  14   6    16297.79    17103.55    623.52 o
   1  15   6      822.47      809.53    108.37 o
   3  15   6     1193.51     1209.19    186.16 o
   5  15   6      930.21      985.96    126.73 o
   0  16   6     6047.51     6019.42    467.67 o
   2  16   6     1748.37     2048.54    187.91 o
   4  16   6     4231.62     4704.33    400.70 o
   1  17   6      380.52      233.23    128.73 o
   1   0   7      266.54      239.23     61.13 o
   3   0   7      680.46      690.75     84.25 o
   5   0   7     3930.96     3873.10    154.47 o
   7   0   7      331.20      227.01    160.33 o
   9   0   7      597.11      701.40    148.77 o
  11   0   7     1217.97     1607.06    234.53 o
   0   1   7      258.29      182.21     57.46 o
   2   1   7     3740.72     3677.33    100.83 o
   4   1   7      202.47      254.23     52.98 o
   6   1   7     3345.82     3215.44    125.16 o
   8   1   7      164.51       92.94     82.05 o
  10   1   7     1404.18     1536.60    126.13 o
   1   2   7     1732.25     1791.83     64.59 o
   3   2   7     4248.54     4196.58    121.78 o
   5   2   7     2353.54     2404.43     96.92 o
   7   2   7     1022.47     1121.05     95.70 o
   9   2   7     1589.83     1752.96    154.63 o
  11   2   7     2134.82     1901.71    174.38 o
   0   3   7      909.27      828.78     83.43 o
   2   3   7     2077.83     2124.91     78.48 o
   4   3   7     2562.19     2745.34     98.94 o
   6   3   7     1954.41     2014.64    114.99 o
   8   3   7      518.16      557.05     92.59 o
  10   3   7      654.17      537.41    118.93 o
   1   4   7       15.73       10.09     45.75 o
   3   4   7     4635.50     4606.98    140.01 o
   5   4   7      226.73      236.84     63.72 o
   7   4   7      577.40      605.43     87.71 o
   9   4   7       46.10       32.81     90.16 o
  11   4   7     1222.58     1291.83    175.17 o
   0   5   7    17137.95    17275.80    361.64 o
   2   5   7     1471.60     1465.24     79.89 o
   4   5   7    21022.27    19974.62    336.79 o
   6   5   7      942.94      965.11     98.46 o
   8   5   7    10191.75     9904.45    230.77 o
  10   5   7     1154.41     1245.09    209.77 o
   1   6   7     1499.03     1565.38     79.04 o
   3   6   7     2536.45     2317.05    110.69 o
   5   6   7     2666.04     2497.91    102.41 o
   7   6   7      431.02      455.82     80.10 o
   9   6   7     1534.17     1588.51    124.88 o
   0   7   7      140.55      -63.13     92.32 o
   2   7   7     4979.19     5336.19    203.74 o
   4   7   7      974.03      899.77     82.83 o
   6   7   7     4141.57     4199.62    216.66 o
   8   7   7       99.65      124.73     85.54 o
  10   7   7     1829.96     2084.09    196.49 o
   1   8   7      253.74      310.25     89.37 o
   3   8   7      742.45      790.68     89.23 o
   5   8   7     2875.14     3048.01    120.38 o
   7   8   7      114.79        0.18     72.13 o
   9   8   7      468.70      506.09    111.64 o
   0   9   7     4814.25     4859.98    456.54 o
   2   9   7    13666.30    13904.63    320.46 o
   4   9   7     2138.88     2269.85    120.18 o
   6   9   7    11594.95    11710.43    274.03 o
   8   9   7     3250.19     3616.13    209.45 o
   1  10   7     1004.07     1095.37    133.75 o
   3  10   7     3570.36     3946.46    180.86 o
   5  10   7     1041.78     1080.82    107.13 o
   7  10   7     1176.37     1160.93    116.49 o
   0  11   7     3877.42     4390.90    320.35 o
   2  11   7     1061.94     1309.02    128.55 o
   4  11   7     5788.89     6124.04    226.67 o
   6  11   7      620.59      628.01    103.56 o
   8  11   7     2132.19     2060.80    178.70 o
   1  12   7        8.65      -26.71    138.68 o
   3  12   7     2137.30     2112.35    142.74 o
   5  12   7      188.88       83.26     91.92 o
   7  12   7      191.49      138.92    120.47 o
   2  13   7      411.62      253.38    110.83 o
   4  13   7     4801.84     4923.80    463.67 o
   6  13   7      273.61      186.91    114.41 o
   1  14   7     1096.05     1320.19    303.50 o
   3  14   7     1216.80     1274.93    154.52 o
   5  14   7     2305.64     2319.53    232.25 o
   0  15   7       80.75      182.53    197.65 o
   2  15   7     2700.71     2402.07    295.72 o
   0   0   8    17653.46    17096.09    868.70 o
   2   0   8      327.95      325.84     84.40 o
   4   0   8    24499.41    22814.66    472.59 o
   6   0   8     2625.48     2729.62    184.46 o
   8   0   8    18386.45    17808.41    731.74 o
   1   1   8     7001.37     6559.89    141.03 o
   3   1   8     3988.14     3739.81    129.48 o
   5   1   8     5361.69     5140.62    164.65 o
   7   1   8     3406.84     3433.03    177.14 o
   9   1   8     4076.28     4100.32    207.66 o
   0   2   8       47.02      -88.29     88.29 o
   2   2   8      154.12      135.86     56.52 o
   4   2   8     3044.39     3030.19    113.68 o
   6   2   8      277.37      176.43     84.72 o
   8   2   8       10.17       -0.32     93.10 o
   1   3   8     4526.38     4461.22    124.24 o
   3   3   8     4063.12     3890.93    173.48 o
   5   3   8     2281.94     2273.31    107.15 o
   7   3   8     3853.83     3683.40    152.23 o
   9   3   8     2230.46     2395.55    206.65 o
   0   4   8       62.40      -22.99     83.09 o
   2   4   8    15086.50    14722.62    319.46 o
   4   4   8      217.96      186.31     73.22 o
   6   4   8    11995.92    12200.88    254.94 o
   8   4   8      314.99      480.33    136.93 o
   1   5   8     3035.66     3079.00    127.71 o
   3   5   8     3124.94     3107.43    132.64 o
   5   5   8     1282.44     1414.56    100.11 o
   7   5   8     3001.81     2709.90    144.72 o
   9   5   8     1493.04     1479.08    188.95 o
   0   6   8     3257.94     3438.02    199.88 o
   2   6   8      770.45      744.21     90.49 o
   4   6   8       57.30      133.04     82.54 o
   6   6   8      169.02      285.62     84.80 o
   8   6   8      931.52     1086.39    151.14 o
   1   7   8     3469.50     3430.21    180.75 o
   3   7   8     2093.26     2183.10    140.19 o
   5   7   8     2271.30     2258.76    152.11 o
   7   7   8     2007.48     2157.43    305.31 o
   0   8   8     2849.71     3001.50    277.14 o
   2   8   8     3294.07     3332.75    253.55 o
   4   8   8     6055.11     6154.81    343.40 o
   6   8   8      423.58      469.49    117.63 o
   1   9   8     4367.76     4501.14    224.48 o
   3   9   8     2278.21     2369.40    148.10 o
   5   9   8     3557.25     3576.87    260.13 o
   7   9   8     1967.07     1933.61    176.94 o
   0  10   8     1457.08      933.39    217.09 o
   2  10   8      819.45      761.87    141.67 o
   4  10   8      148.09      105.80    107.44 o
   6  10   8      695.03      592.65    149.31 o
   1  11   8     4132.63     3967.70    213.89 o
   3  11   8     3061.26     2964.47    195.87 o
   5  11   8     2662.05     3220.39    208.08 o
   0  12   8     1045.52     1025.85    232.43 o
   2  12   8     3308.81     2910.67    287.41 o
   4  12   8     1481.43     1637.97    174.87 o
   1  13   8     2601.99     2201.44    200.61 o
   1   0   9       56.19      -26.32     97.32 o
   3   0   9      687.41      740.09    109.78 o
   5   0   9       71.88       86.60    127.83 o
   7   0   9      147.08      356.94    183.34 o
   0   1   9     1336.83     1390.46    387.10 o
   2   1   9     1774.16     1808.29    101.91 o
   4   1   9      117.86      206.86    101.16 o
   6   1   9      936.03      771.81    132.74 o
   1   2   9     4685.70     4481.15    232.26 o
   3   2   9     5096.65     4967.38    160.44 o
   5   2   9     4285.05     3936.81    185.17 o
   7   2   9     3623.04     3377.17    197.85 o
   0   3   9        1.44      -87.81     93.69 o
   2   3   9       42.12       43.76     89.28 o
   4   3   9      121.64      -12.02     80.26 o
   6   3   9       88.46      -83.82    120.84 o
   1   4   9       58.62      130.14     93.13 o
   3   4   9       58.75       37.18     86.57 o
   5   4   9      342.98      409.62    153.01 o
   0   5   9     4898.81     4871.04    260.60 o
   2   5   9     7427.73     6849.93    252.24 o
   4   5   9     5574.04     5658.83    228.97 o
   6   5   9     3638.05     3386.50    209.18 o
   1   6   9     3279.52     3042.30    176.16 o
   3   6   9     3136.50     3168.27    169.35 o
   5   6   9     3390.97     3496.38    198.95 o
   0   7   9     1279.74     1332.37    244.53 o
   2   7   9      412.91      283.21    118.73 o
   4   7   9      221.69      163.47    113.12 o
   1   8   9      112.13       28.58    141.29 o
   3   8   9      245.80      418.73    119.24 o
   2   9   9     7369.73     7523.30    491.00 o
   1  10   9     3277.23     3341.72    334.39 o
   0   0  10       95.89       30.46    192.04 o
   2   0  10    22497.46    22664.74    943.33 o
   1   1  10       28.11      -13.26    159.70 o
   3   1  10       98.54       27.36    140.51 o
   0   2  10      157.77      175.62    206.29 o
   2   2  10      137.56      172.24    145.63 o
   1   3  10      262.62      255.84    150.57 o
 
